# Supplementary material for: Valorisation of industrial hemp (Cannabis sativa L.) residues and cheese whey into volatile fatty acids for single cell protein production
Source: Environ Sci Ecotechnol. 2024 Jun 14;21:100439. doi: 10.1016/j.ese.2024.100439 (PMC11254950; doi:10.1016/j.ese.2024.100439)
Supplement: Multimedia component 1 [file mmc1.zip]

Archive with 1 entries (1 files):
- SUPPLE_spl_1.DOC
